# Supplementary material for: Rapid adoption of bow technology across western North America ∼1,400 years ago
Source: PNAS Nexus. 2026 Mar 17;5(3):pgag040. doi: 10.1093/pnasnexus/pgag040 (PMC12993813; doi:10.1093/pnasnexus/pgag040)
Supplement: pgag040_Supplementary_Data [file pgag040_supplementary_data.zip]

Archive with 2 entries (2 files):
- PNASNEXUS-PNASNEXUS-2025-01721-TRR-s01.pdf
- PNASNEXUS-PNASNEXUS-2025-01721-TRR-s02.csv
