# Supplementary material for: Rapid adoption of bow technology across western North America ∼1,400 years ago
Source: PNAS Nexus. 2026 Mar 17;5(3):pgag040. doi: 10.1093/pnasnexus/pgag040 (PMC12993813; doi:10.1093/pnasnexus/pgag040)
Supplement: pgag040_Supplementary_Data [file pgag040_supplementary_data.zip › PNASNEXUS-PNASNEXUS-2025-01721-TRR-s02.csv]

Lab #	Type	technology category	14C BP	± 1	C13/C12 ratio	State/Territory	region	Area	Site	Material	comment	Citation(s)	Reference
Beta-185014	arrow shaft	bow	60	30	NA	Alaska	North	Denali Highway region	XMH-1081 (BLIP #1)	Picea sp.	Spruce arrow with antler point	VanderHoek et al. 2007a, b	VanderHoek, R., Tedor, RM., and McMahan, J.D., 2007a. Cultural materials recovered from ice patches in the Denali Highway region, central Alaska, 2003–2005. Alaska Journal of Anthropology, 5(2), 185-200; VanderHoek, R., Wygal, B., Tedor, R.M., and Holmes, C.E., 2007b. Survey and monitoring of ice patches in the Denali Highway region, central Alaska, 2003–2005. Alaska Journal of Anthropology, 5(2)…
Beta-127024	bow	bow	80	60	NA	California	South	California	CA-INY-5491	not reported	Coso bow; near-finished, sinew-backed reflexed bow	Hildebrandt and Ruby 2004	Hildebrandt, W.R. and Ruby, A., 2004. Archaeological discovery of two wooden bows from the Coso Range, Inyo County, California. Journal of California and Great Basin Anthropology, pp.183-192.
Beta-140625	arrow	bow	90	40	NA	Yukon	North	Coast Mountains Ice Patches	JcUu-2	Picea sp.	Lashing marks, closed socket, bone point	Alix et al. 2012; Hare et al. 2012	Alix, C., Hare, P.G., Andrews, T.D. and MacKay, G., 2012. A thousand years of lost hunting arrows: Wood analysis of ice patch remains in northwestern Canada. Arctic, 65, pp.95-117; Hare, P.G., Thomas, C.D., Topper, T.N. and Gotthardt, R.M., 2012. The archaeology of Yukon ice patches: New artifacts, observations, and insights. Arctic, 65, pp.118-135.
Beta-224136	arrow	bow	150	50	NA	Yukon	North	Coast Mountains Ice Patches	JhVl-4	Picea sp.	two SD reported 40 and 50; went with conservative 50; Open socket; Antler arrowhead	Alix et al. 2012; Hare et al. 2012	Alix, C., Hare, P.G., Andrews, T.D. and MacKay, G., 2012. A thousand years of lost hunting arrows: Wood analysis of ice patch remains in northwestern Canada. Arctic, 65, pp.95-117; Hare, P.G., Thomas, C.D., Topper, T.N. and Gotthardt, R.M., 2012. The archaeology of Yukon ice patches: New artifacts, observations, and insights. Arctic, 65, pp.118-135.
Beta-152445	arrow	bow	190	40	NA	Yukon	North	Coast Mountains Ice Patches	JcUu-2	Picea sp.	Three feathers; Closed socket; Antler arrowhead	Alix et al. 2012; Hare et al. 2012	Alix, C., Hare, P.G., Andrews, T.D. and MacKay, G., 2012. A thousand years of lost hunting arrows: Wood analysis of ice patch remains in northwestern Canada. Arctic, 65, pp.95-117; Hare, P.G., Thomas, C.D., Topper, T.N. and Gotthardt, R.M., 2012. The archaeology of Yukon ice patches: New artifacts, observations, and insights. Arctic, 65, pp.118-135.
AA-23399	bow	bow	190	40	NA	Texas	South	Texas	unknown from Presidio County	Undetermined	Knight bow	Weiderhold et al. 2003	Weiderhold, J.E., Shaffer, H.J. and Perrin, D., 2003. A study of two ancient bows from Trans-Pecos Texas. Bulletin of the Texas Archaeological Society, 74, pp.89-101.
Beta-274210	arrow	bow	250	40	NA	Yukon	North	Coast Mountains Ice Patches	JcUu-2	Picea sp.	Three feathers; Closed socket	Alix et al. 2012; Hare et al. 2012	Alix, C., Hare, P.G., Andrews, T.D. and MacKay, G., 2012. A thousand years of lost hunting arrows: Wood analysis of ice patch remains in northwestern Canada. Arctic, 65, pp.95-117; Hare, P.G., Thomas, C.D., Topper, T.N. and Gotthardt, R.M., 2012. The archaeology of Yukon ice patches: New artifacts, observations, and insights. Arctic, 65, pp.118-135.
Beta-240096	arrow	bow	270	40	NA	Northwest Territories	North	Selwyn Mountains	KgTe-1	Betula sp.	Split socket; Chert, notched point	Alix et al. 2012; Hare et al. 2012	Alix, C., Hare, P.G., Andrews, T.D. and MacKay, G., 2012. A thousand years of lost hunting arrows: Wood analysis of ice patch remains in northwestern Canada. Arctic, 65, pp.95-117; Hare, P.G., Thomas, C.D., Topper, T.N. and Gotthardt, R.M., 2012. The archaeology of Yukon ice patches: New artifacts, observations, and insights. Arctic, 65, pp.118-135.
Beta-224141	arrow	bow	290	40	NA	Yukon	North	Yukon ice patch	JgVe-1	not reported	arrow shaft	Hare et al. 2012	Hare, P.G., Thomas, C.D., Topper, T.N. and Gotthardt, R.M., 2012. The archaeology of Yukon ice patches: New artifacts, observations, and insights. Arctic, 65, pp.118-135.
Beta-224142	arrow	bow	290	40	NA	Yukon	North	Coast Mountains Ice Patches	JhV1-4	Picea sp.	Lashing marks; Open socket; Antler arrowhead	Alix et al. 2012; Hare et al. 2012	Alix, C., Hare, P.G., Andrews, T.D. and MacKay, G., 2012. A thousand years of lost hunting arrows: Wood analysis of ice patch remains in northwestern Canada. Arctic, 65, pp.95-117; Hare, P.G., Thomas, C.D., Topper, T.N. and Gotthardt, R.M., 2012. The archaeology of Yukon ice patches: New artifacts, observations, and insights. Arctic, 65, pp.118-135.
NZA-14286	arrow	bow	320	65	NA	California	South	California	Arrow site	Phragmites	arrow 18	Schneider and James 2019	Schneider, J.S. and James, S.R., 2019. Looking at the Arrow Site--Close Up. Journal of California & Great Basin Anthropology, 39(2).
Beta-16532	arrow	bow	320	75	NA	California	South	California	Arrow site	Willow?	622-1-945d	Schneider and James 2019	Schneider, J.S. and James, S.R., 2019. Looking at the Arrow Site--Close Up. Journal of California & Great Basin Anthropology, 39(2).
NZA-14290; Beta 16531	arrow	bow	333	53.0331	NA	California	South	Arrow site	Arrow site	Arrow weed or mulefat	specimen 622-1-945b; average of two samples sent to two different labs (original dates: 366 +-75, 300 +-75); statistically similar based on Chi-square test (T=0.39, Chi cut off=3.84)	Schneider and James 2019	Schneider, J.S. and James, S.R., 2019. Looking at the Arrow Site--Close Up. Journal of California & Great Basin Anthropology, 39(2).
CAMS-98185	arrow shaft	bow	335	30	-22.6	British Columbia	Mid	British Columbia	Tsitsutl Peak	Yew	Arrow shaft, point and sinew	Keddie and Nelson 2005	Keddie, G., and Nelson, E., 2005. An arrow from the Tsitsutl Glacier, British Columbia. Canadian Journal of Archaeology, 29, 113–123.
Beta-227524	arrow	bow	340	40	NA	Yukon	North	Coast Mountains Ice Patches	JcUu-2	Picea sp.	arrow shaft	Alix et al. 2012; Hare et al. 2012	Alix, C., Hare, P.G., Andrews, T.D. and MacKay, G., 2012. A thousand years of lost hunting arrows: Wood analysis of ice patch remains in northwestern Canada. Arctic, 65, pp.95-117; Hare, P.G., Thomas, C.D., Topper, T.N. and Gotthardt, R.M., 2012. The arch
Beta-240097	arrow	bow	340	40	NA	Northwest Territories	North	Selwyn Mountains	KhTe-2	Betula sp.	Three feathers; Split socket; Chert, notched point	Alix et al. 2012; Hare et al. 2012	Alix, C., Hare, P.G., Andrews, T.D. and MacKay, G., 2012. A thousand years of lost hunting arrows: Wood analysis of ice patch remains in northwestern Canada. Arctic, 65, pp.95-117; Hare, P.G., Thomas, C.D., Topper, T.N. and Gotthardt, R.M., 2012. The archaeology of Yukon ice patches: New artifacts, observations, and insights. Arctic, 65, pp.118-135.
D-AMS10836	arrow	bow	351	25	26.9	New Mexico	South	Southwest	Wahaniak Shukuk Shtuitauwa shrine	not reported		Geib et al. 2017	Geib, P.R., Heitman, C.C. and Fields, R.C., 2017. Continuity and Change in Puebloan Ritual Practice: 3,800 Years of Shrine Use in the North American Southwest. American Antiquity, 82(2), pp.353-373.
Beta-140634	dart	atlatl	360	40	-27	British Columbia	North	Tatshenshini-Alsek Park	Kwäday Dan Ts'in	not reported		Beattie et al. 2000	Beattie, O., Apland, B., Blake, E. W., Cosgrove, J. A., Gaunt, S., Greer, S., et al., 2000. The Kwa¨day Da¨n Ts’?´nchi discovery from a glacier in British Columbia. Journal canadien d’arche´ologie, 24(1/2), 129-147.
Beta-212892	arrow	bow	360	40	NA	Yukon	North	Coast Mountains Ice Patches	JcUu-2	Tsuga sp.	Sinew lashing; Split socket; Antler arrowhead	Alix et al. 2012; Hare et al. 2012	Alix, C., Hare, P.G., Andrews, T.D. and MacKay, G., 2012. A thousand years of lost hunting arrows: Wood analysis of ice patch remains in northwestern Canada. Arctic, 65, pp.95-117; Hare, P.G., Thomas, C.D., Topper, T.N. and Gotthardt, R.M., 2012. The archaeology of Yukon ice patches: New artifacts, observations, and insights. Arctic, 65, pp.118-135.
CURL-7074	arrow shaft	bow	370	25	NA	Alaska	North	Wrangell-St. Elias Park	NAB-0362-Nutzotin A	Undetermined	wood arrow shaft with red ocher	VanderHoek et al. 2012	VanderHoek, R., Tedor, RM., and McMahan, J.D., 2007a. Cultural materials recovered from ice patches in the Denali Highway region, central Alaska, 2003–2005. Alaska Journal of Anthropology, 5(2), 185-200; VanderHoek, R., Wygal, B., Tedor, R.M., and Holmes, C.E., 2007b. Survey and monitoring of ice patches in the Denali Highway region, central Alaska, 2003–2005. Alaska Journal of Anthropology, 5(2)…
NZA-14287	arrow	bow	370	55	NA	California	South	California	Arrow site	Phragmites	arrow 10	Schneider and James 2019	Schneider, J.S. and James, S.R., 2019. Looking at the Arrow Site--Close Up. Journal of California & Great Basin Anthropology, 39(2).
Beta-37726	arrow	bow	400	40	NA	Yukon	North	Coast Mountains Ice Patches	JbVa-1	Picea sp.	Closed socket	Alix et al. 2012; Hare et al. 2012	Alix, C., Hare, P.G., Andrews, T.D. and MacKay, G., 2012. A thousand years of lost hunting arrows: Wood analysis of ice patch remains in northwestern Canada. Arctic, 65, pp.95-117; Hare, P.G., Thomas, C.D., Topper, T.N. and Gotthardt, R.M., 2012. The archaeology of Yukon ice patches: New artifacts, observations, and insights. Arctic, 65, pp.118-135.
NZA-14288	arrow	bow	401	65	NA	California	South	California	Arrow site	Phragmites	arrow 1	Schneider and James 2019	Schneider, J.S. and James, S.R., 2019. Looking at the Arrow Site--Close Up. Journal of California & Great Basin Anthropology, 39(2).
Beta-212886	arrow	bow	430	40	NA	Yukon	North	Coast Mountains Ice Patches	JgVe-1	Betula sp.		Alix et al. 2012; Hare et al. 2012	Alix, C., Hare, P.G., Andrews, T.D. and MacKay, G., 2012. A thousand years of lost hunting arrows: Wood analysis of ice patch remains in northwestern Canada. Arctic, 65, pp.95-117; Hare, P.G., Thomas, C.D., Topper, T.N. and Gotthardt, R.M., 2012. The archaeology of Yukon ice patches: New artifacts, observations, and insights. Arctic, 65, pp.118-135.
Beta-137725	arrow	bow	440	50	NA	Yukon	North	Coast Mountains Ice Patches	JbVa-1	Picea sp.	two SD reported 40 and 50; went with conservative 50; Lashing marks; Closed socket	Alix et al. 2012; Hare et al. 2012	Alix, C., Hare, P.G., Andrews, T.D. and MacKay, G., 2012. A thousand years of lost hunting arrows: Wood analysis of ice patch remains in northwestern Canada. Arctic, 65, pp.95-117; Hare, P.G., Thomas, C.D., Topper, T.N. and Gotthardt, R.M., 2012. The archaeology of Yukon ice patches: New artifacts, observations, and insights. Arctic, 65, pp.118-135.
Beta-140638	dart	atlatl	500	40	-24	British Columbia	North	Tatshenshini-Alsek Park	Kwäday Dan Ts'in	not reported		Beattie et al. 2000	Beattie, O., Apland, B., Blake, E. W., Cosgrove, J. A., Gaunt, S., Greer, S., et al., 2000. The Kwa¨day Da¨n Ts’?´nchi discovery from a glacier in British Columbia. Journal canadien d’arche´ologie, 24(1/2), 129-147.
NZA-14289	arrow	bow	507	65	NA	California	South	California	Arrow site	Phragmites	arrow 5	Schneider and James 2019	Schneider, J.S. and James, S.R., 2019. Looking at the Arrow Site--Close Up. Journal of California & Great Basin Anthropology, 39(2).
AA-23398	bow	bow	545	40	NA	Texas	South	Texas	unknown from Terrell County	Juglans microcarpa (walnut)	Perrin bow	Weiderhold et al. 2003	Weiderhold, J.E., Shaffer, H.J. and Perrin, D., 2003. A study of two ancient bows from Trans-Pecos Texas. Bulletin of the Texas Archaeological Society, 74, pp.89-101.
Beta-256285	arrow	bow	570	40	NA	Northwest Territories	North	Selwyn Mountains	KfTd-2	Betula sp.	Split socket	Alix et al. 2012; Hare et al. 2012	Alix, C., Hare, P.G., Andrews, T.D. and MacKay, G., 2012. A thousand years of lost hunting arrows: Wood analysis of ice patch remains in northwestern Canada. Arctic, 65, pp.95-117; Hare, P.G., Thomas, C.D., Topper, T.N. and Gotthardt, R.M., 2012. The archaeology of Yukon ice patches: New artifacts, observations, and insights. Arctic, 65, pp.118-135.
Beta-197686	arrow	bow	620	40	NA	Yukon	North	Coast Mountains Ice Patches	JcUu-2	Betula sp.	Split socket	Alix et al. 2012; Hare et al. 2012	Alix, C., Hare, P.G., Andrews, T.D. and MacKay, G., 2012. A thousand years of lost hunting arrows: Wood analysis of ice patch remains in northwestern Canada. Arctic, 65, pp.95-117; Hare, P.G., Thomas, C.D., Topper, T.N. and Gotthardt, R.M., 2012. The archaeology of Yukon ice patches: New artifacts, observations, and insights. Arctic, 65, pp.118-135.
Beta-274209	arrow	bow	660	40	NA	Yukon	North	Coast Mountains Ice Patches	JhV1-7	Picea sp.	Lashing marks	Alix et al. 2012; Hare et al. 2012	Alix, C., Hare, P.G., Andrews, T.D. and MacKay, G., 2012. A thousand years of lost hunting arrows: Wood analysis of ice patch remains in northwestern Canada. Arctic, 65, pp.95-117; Hare, P.G., Thomas, C.D., Topper, T.N. and Gotthardt, R.M., 2012. The archaeology of Yukon ice patches: New artifacts, observations, and insights. Arctic, 65, pp.118-135.
Beta-172878	arrow	bow	670	40	NA	Yukon	North	Coast Mountains Ice Patches	JhV1-2	Picea sp.	Closed socket; Antler arrowhead	Alix et al. 2012; Hare et al. 2012	Alix, C., Hare, P.G., Andrews, T.D. and MacKay, G., 2012. A thousand years of lost hunting arrows: Wood analysis of ice patch remains in northwestern Canada. Arctic, 65, pp.95-117; Hare, P.G., Thomas, C.D., Topper, T.N. and Gotthardt, R.M., 2012. The archaeology of Yukon ice patches: New artifacts, observations, and insights. Arctic, 65, pp.118-135.
CURL-7073	dart shaft	atlatl	680	30	NA	Alaska	North	Wrangell-St. Elias Park	NAB-0363-Nutzotin B	Undetermined	dart shaft	VanderHoek et al. 2012	VanderHoek, R., Tedor, RM., and McMahan, J.D., 2007a. Cultural materials recovered from ice patches in the Denali Highway region, central Alaska, 2003–2005. Alaska Journal of Anthropology, 5(2), 185-200; VanderHoek, R., Wygal, B., Tedor, R.M., and Holmes, C.E., 2007b. Survey and monitoring of ice patches in the Denali Highway region, central Alaska, 2003–2005. Alaska Journal of Anthropology, 5(2)…
Beta-137729	arrow	bow	680	40	NA	Yukon	North	Coast Mountains Ice Patches	JgVe-1	Picea sp.	Lashing marks; Closed socket; Antler arrowhead	Alix et al. 2012; Hare et al. 2012	Alix, C., Hare, P.G., Andrews, T.D. and MacKay, G., 2012. A thousand years of lost hunting arrows: Wood analysis of ice patch remains in northwestern Canada. Arctic, 65, pp.95-117; Hare, P.G., Thomas, C.D., Topper, T.N. and Gotthardt, R.M., 2012. The archaeology of Yukon ice patches: New artifacts, observations, and insights. Arctic, 65, pp.118-135.
OxA-18469	arrow fragment	bow	691	27	-23.05	Utah	South	Great Basin	Promontory Cave 1	Cane	arrow fragment	Ives et al. 2014	Ives, J.W., Froese, D.G., Janetski, J.C., Brock, F. and Ramsey, C.B., 2014. A high resolution chronology for Steward’s Promontory Culture collections, Promontory Point, Utah. American Antiquity, 79(4), pp.616-637.
Beta-224140	arrow	bow	700	40	NA	Yukon	North	Coast Mountains Ice Patches	JcUu-2	Betula sp.	Lashing marks; Bevel	Alix et al. 2012; Hare et al. 2012	Alix, C., Hare, P.G., Andrews, T.D. and MacKay, G., 2012. A thousand years of lost hunting arrows: Wood analysis of ice patch remains in northwestern Canada. Arctic, 65, pp.95-117; Hare, P.G., Thomas, C.D., Topper, T.N. and Gotthardt, R.M., 2012. The archaeology of Yukon ice patches: New artifacts, observations, and insights. Arctic, 65, pp.118-135.
OxA-18468	arrow shaft	bow	726	27	-24.26	Utah	South	Great Basin	Promontory Cave 1	Undetermined	Wooden arrow shaft	Ives et al. 2014	Ives, J.W., Froese, D.G., Janetski, J.C., Brock, F. and Ramsey, C.B., 2014. A high resolution chronology for Steward’s Promontory Culture collections, Promontory Point, Utah. American Antiquity, 79(4), pp.616-637.
NSRL-13398	arrow shaft	bow	730	30	-23.9	Alaska	North	Alaska	Wrangell-St. Elias Park	Undetermined	wood arrow shaft	Dixon et al. 2005	Dixon, E. J., Manley, W. F., and Lee, C. M., 2005. The emerging archaeology of glaciers and ice patches: Examples from Alaska’s Wrangell–St. Elias National Park and Preserve. American Antiquity, 70(1), 129-143.
Beta-197688	arrow	bow	760	40	NA	Yukon	North	Coast Mountains Ice Patches	JhV1-7	Picea sp.	Closed socket	Alix et al. 2012; Hare et al. 2012	Alix, C., Hare, P.G., Andrews, T.D. and MacKay, G., 2012. A thousand years of lost hunting arrows: Wood analysis of ice patch remains in northwestern Canada. Arctic, 65, pp.95-117; Hare, P.G., Thomas, C.D., Topper, T.N. and Gotthardt, R.M., 2012. The archaeology of Yukon ice patches: New artifacts, observations, and insights. Arctic, 65, pp.118-135.
Beta-126342; Beta-140628	arrow	bow	810	28.28427	NA	Yukon	North	Coast Mountains Ice Patches	JcUu-1; JcUu-2	Picea sp.	Lashing marks; Closed socket; refit arrow shafts, two dates averaged (original dates: 810 +-40, 810 +-40), statistically similar based on Chi-square test (T=0, Chi cut off=3.84)	Alix et al. 2012; Hare et al. 2012	Alix, C., Hare, P.G., Andrews, T.D. and MacKay, G., 2012. A thousand years of lost hunting arrows: Wood analysis of ice patch remains in northwestern Canada. Arctic, 65, pp.95-117; Hare, P.G., Thomas, C.D., Topper, T.N. and Gotthardt, R.M., 2012. The archaeology of Yukon ice patches: New artifacts, observations, and insights. Arctic, 65, pp.118-135.
NSRL-13396	arrow shaft	bow	850	25	-22.5	Alaska	North	Alaska	Wrangell-St. Elias Park	Undetermined	wood arrow shaft	Dixon et al. 2005	Dixon, E. J., Manley, W. F., and Lee, C. M., 2005. The emerging archaeology of glaciers and ice patches: Examples from Alaska’s Wrangell–St. Elias National Park and Preserve. American Antiquity, 70(1), 129-143.
Beta-256287	arrow	bow	850	40	NA	Northwest Territories	North	Selwyn Mountains	KfTe-1	Picea sp.	Closed socket	Alix et al. 2012; Hare et al. 2012	Alix, C., Hare, P.G., Andrews, T.D. and MacKay, G., 2012. A thousand years of lost hunting arrows: Wood analysis of ice patch remains in northwestern Canada. Arctic, 65, pp.95-117; Hare, P.G., Thomas, C.D., Topper, T.N. and Gotthardt, R.M., 2012. The archaeology of Yukon ice patches: New artifacts, observations, and insights. Arctic, 65, pp.118-135.
Beta-274206	arrow	bow	860	40	NA	Yukon	North	Coast Mountains Ice Patches	JbVa-1	Betula sp.	Split	Alix et al. 2012; Hare et al. 2012	Alix, C., Hare, P.G., Andrews, T.D. and MacKay, G., 2012. A thousand years of lost hunting arrows: Wood analysis of ice patch remains in northwestern Canada. Arctic, 65, pp.95-117; Hare, P.G., Thomas, C.D., Topper, T.N. and Gotthardt, R.M., 2012. The archaeology of Yukon ice patches: New artifacts, observations, and insights. Arctic, 65, pp.118-135.
Beta-224145	arrow	bow	880	40	NA	Yukon	North	Coast Mountains Ice Patches	JhV1-5	Picea sp.	Closed socket	Alix et al. 2012; Hare et al. 2012	Alix, C., Hare, P.G., Andrews, T.D. and MacKay, G., 2012. A thousand years of lost hunting arrows: Wood analysis of ice patch remains in northwestern Canada. Arctic, 65, pp.95-117; Hare, P.G., Thomas, C.D., Topper, T.N. and Gotthardt, R.M., 2012. The archaeology of Yukon ice patches: New artifacts, observations, and insights. Arctic, 65, pp.118-135.
Beta-214832	arrow	bow	990	40	-22.8	Utah	South	Range Creek Canyon	42EM0742	greasewood and phragmite	*and email correspondance	Boomgarden et al. 2014	Boomgarden, S.A., Metcalfe, D. and Springer, C., 2014. Prehistoric archaeology in Range Creek Canyon, Utah: A summary of activities of the Range Creek field station. Utah Archaeology, 27(1), pp.9-32.
Beta-201471	arrow shaft	bow	1000	40	NA	Alaska	North	Denali Highway region	XMH-1191 (BLIP #4)	Picea sp.	shaft fragment	VanderHoek et al. 2007a, b	VanderHoek, R., Tedor, RM., and McMahan, J.D., 2007a. Cultural materials recovered from ice patches in the Denali Highway region, central Alaska, 2003–2005. Alaska Journal of Anthropology, 5(2), 185-200; VanderHoek, R., Wygal, B., Tedor, R.M., and Holmes, C.E., 2007b. Survey and monitoring of ice patches in the Denali Highway region, central Alaska, 2003–2005. Alaska Journal of Anthropology, 5(2)…
Beta-137727(6)	arrow	bow	1010	40	NA	Yukon	North	Coast Mountains Ice Patches	JbVa-1	Pinus sp.	Closed socket; Antler arrowhead	Alix et al. 2012; Hare et al. 2012	Alix, C., Hare, P.G., Andrews, T.D. and MacKay, G., 2012. A thousand years of lost hunting arrows: Wood analysis of ice patch remains in northwestern Canada. Arctic, 65, pp.95-117; Hare, P.G., Thomas, C.D., Topper, T.N. and Gotthardt, R.M., 2012. The archaeology of Yukon ice patches: New artifacts, observations, and insights. Arctic, 65, pp.118-135.
D-AMS10833	arrow	bow	1045	23	18.4	New Mexico	South	Southwest	Wahaniak Shukuk Shtuitauwa shrine	not reported		Geib et al. 2017	Geib, P.R., Heitman, C.C. and Fields, R.C., 2017. Continuity and Change in Puebloan Ritual Practice: 3,800 Years of Shrine Use in the North American Southwest. American Antiquity, 82(2), pp.353-373.
Beta-197690	Bow	bow	1060	40	NA	Yukon	North	Coast Mountains Ice Patches	JcUu-2	not reported	bow fragments	Hare et al. 2012	Hare, P.G., Thomas, C.D., Topper, T.N. and Gotthardt, R.M., 2012. The archaeology of Yukon ice patches: New artifacts, observations, and insights. Arctic, 65, pp.118-135.
UGAMS-3946	arrow	bow	1077	24	-27.97	Utah	South	Range Creek Canyon	42EM2843	greasewood and phragmite	*and email correspondance	Boomgarden et al. 2014	Boomgarden, S.A., Metcalfe, D. and Springer, C., 2014. Prehistoric archaeology in Range Creek Canyon, Utah: A summary of activities of the Range Creek field station. Utah Archaeology, 27(1), pp.9-32.
Beta-200939	Bow	bow	1180	40	NA	Yukon	North	Coast Mountains Ice Patches	JcUu-2	not reported	bow fragments	Hare et al. 2012	Hare, P.G., Thomas, C.D., Topper, T.N. and Gotthardt, R.M., 2012. The archaeology of Yukon ice patches: New artifacts, observations, and insights. Arctic, 65, pp.118-135.
CURL-7070	dart shaft	atlatl	1200	30	NA	Alaska	North	Wrangell-St. Elias Park	NAB-0363-Nutzotin B	Undetermined	dart shaft	VanderHoek et al. 2012	VanderHoek, R., Tedor, RM., and McMahan, J.D., 2007a. Cultural materials recovered from ice patches in the Denali Highway region, central Alaska, 2003–2005. Alaska Journal of Anthropology, 5(2), 185-200; VanderHoek, R., Wygal, B., Tedor, R.M., and Holmes, C.E., 2007b. Survey and monitoring of ice patches in the Denali Highway region, central Alaska, 2003–2005. Alaska Journal of Anthropology, 5(2)…
Beta-172879	dart shaft	atlatl	1250	40	NA	Yukon	North	Coast Mountains Ice Patches	JcUu-1	not reported	dart shaft with fletching	Hare et al. 2012	Hare, P.G., Thomas, C.D., Topper, T.N. and Gotthardt, R.M., 2012. The archaeology of Yukon ice patches: New artifacts, observations, and insights. Arctic, 65, pp.118-135.
Beta-136340	one piece dart	atlatl	1260	60	NA	Yukon	North	Coast Mountains Ice Patches	JcUu-1	not reported	dart shaft	Hare et al. 2012	Hare, P.G., Thomas, C.D., Topper, T.N. and Gotthardt, R.M., 2012. The archaeology of Yukon ice patches: New artifacts, observations, and insights. Arctic, 65, pp.118-135.
RL-413	arrow shaft	bow	1260	120	NA	Utah	South	Great Basin	Hogup Cave	Phragmites		Madesn and Berry 1975	Madsen, D.B. and Berry, M.S., 1975. A reassessment of northeastern Great Basin prehistory. American Antiquity, 40(4), pp.391-405.
Beta-136343	bow fragments	bow	1300	60	NA	Yukon	North	Coast Mountains Ice Patches	JcUu-2	not reported	bow fragments	Hare et al. 2012	Hare, P.G., Thomas, C.D., Topper, T.N. and Gotthardt, R.M., 2012. The archaeology of Yukon ice patches: New artifacts, observations, and insights. Arctic, 65, pp.118-135.
Beta-162360	dart shaft	atlatl	1590	40	NA	Yukon	North	Coast Mountains Ice Patches	JcUu-2	not reported	dart shaft fragment	Hare et al. 2012	Hare, P.G., Thomas, C.D., Topper, T.N. and Gotthardt, R.M., 2012. The archaeology of Yukon ice patches: New artifacts, observations, and insights. Arctic, 65, pp.118-135.
Beta-152444	one piece dart	atlatl	1600	40	NA	Yukon	North	Coast Mountains Ice Patches	JgVe-1	not reported	dart shaft	Hare et al. 2012	Hare, P.G., Thomas, C.D., Topper, T.N. and Gotthardt, R.M., 2012. The archaeology of Yukon ice patches: New artifacts, observations, and insights. Arctic, 65, pp.118-135.
Beta-140626 (40626)	segmented dart	atlatl	1640	40	NA	Yukon	North	Coast Mountains Ice Patches	JcUu-2	not reported	dart foreshaft	Hare et al. 2012	Hare, P.G., Thomas, C.D., Topper, T.N. and Gotthardt, R.M., 2012. The archaeology of Yukon ice patches: New artifacts, observations, and insights. Arctic, 65, pp.118-135.
Beta-197684	dart shaft	atlatl	1700	40	NA	Yukon	North	Coast Mountains Ice Patches	JhV1-4	not reported	dart shaft with fletching	Hare et al. 2012	Hare, P.G., Thomas, C.D., Topper, T.N. and Gotthardt, R.M., 2012. The archaeology of Yukon ice patches: New artifacts, observations, and insights. Arctic, 65, pp.118-135.
RIDDL-86	atlatl	atlatl	1700	100	NA	Washington	Mid	Northwest Coast	Skagit River	Western Yew (Taxus brevifolia)	Carved stylized atlatl board	Fladmark et al. 1987	Fladmark, K.R., Nelson, D.E., Brown, T.A., Vogel, J.S. and Southon, J.R., 1987. AMS dating of two wooden artifacts from the Northwest Coast. Canadian Journal of Archaeology/Journal Canadien d'Archéologie, 11, pp.1-12.
UGAMS-10868	foreshaft	atlatl	1810	30	-22	New Mexico	South	Southwest	Chavez Cave (LA 5520)	Undetermined	wood and point	Miller et al. 2024	Miller, M.R., Creel, D.G. and Geib, P.R., 2024. Chihuahuan Desert Shrine Caves: Refining Chronologies of Religious Iconography and Social Histories for the Jornada and Mimbres Mogollon Regions of the North American Southwest. American Antiquity, 89(1), pp.37-57.
AA-43120; AA-43119; AA-43121	dart foreshafts	atlatl	1813.357	34.27915	-22.5; -21.6; -9.1'	Utah	South	Southwest	Sand Dune Cave	cordage, yucca; skin, prairie dog; skin, dog	three dates averaged (original dates: 1670 +-140, 1790 +_-50, 1855 +-50); atlatl foreshafts found in dated cache bag; the three dates are statistically contemporaneous based on Chi-square test (T=1.96, Chi cut off=5.99)	Geib 2004	Geib, P.R., 2004. AMS dating of a Basketmaker II hunter's bag (cache 1) from Sand Dune Cave, Utah. Kiva, 69(3), pp.271-282.
Beta-140631	one piece dart	atlatl	1840	40	NA	Yukon	North	Coast Mountains Ice Patches	JdUt-17	not reported	dart shaft	Hare et al. 2012	Hare, P.G., Thomas, C.D., Topper, T.N. and Gotthardt, R.M., 2012. The archaeology of Yukon ice patches: New artifacts, observations, and insights. Arctic, 65, pp.118-135.
Beta-8394	atlatl fragment	atlatl	1850	60	NA	Arizona	South	Southwest	Antelope Cave (NA5507)	Undetermined	atlatl fragment	Yoder 2010	Yoder, D.T., 2010. Plain-weave sandals from Antelope Cave, Arizona. Kiva, 75(3), pp.327-350.
D-AMS10838	atlatl	atlatl	1912	31	28.3	New Mexico	South	Southwest	Wahaniak Shukuk Shtuitauwa shrine	not reported		Geib et al. 2017	Geib, P.R., Heitman, C.C. and Fields, R.C., 2017. Continuity and Change in Puebloan Ritual Practice: 3,800 Years of Shrine Use in the North American Southwest. American Antiquity, 82(2), pp.353-373.
UCR-148	dart shaft	atlatl	1915	150	NA	California	South	California	Potter Creek Cave, upper cave	Undetermined	wooden atlatl dart shaft fragment	Taylor 1975	Taylor, R.E., 1975. UCR radiocarbon dates II. Radiocarbon, 17(3), pp.396-406.
Beta-137728	dart foreshaft	atlatl	1980	50	NA	Yukon	North	Coast Mountains Ice Patches	JbVa-1	not reported	two SD reported 40 and 50; went with conservative 50; dart foreshaft	Hare et al. 2012	Hare, P.G., Thomas, C.D., Topper, T.N. and Gotthardt, R.M., 2012. The archaeology of Yukon ice patches: New artifacts, observations, and insights. Arctic, 65, pp.118-135.
UCR-151	dart shaft	atlatl	2010	150	NA	California	South	California	Potter Creek Cave, upper cave	Undetermined	wooden atlatl dart shaft fragment	Taylor 1975	Taylor, R.E., 1975. UCR radiocarbon dates II. Radiocarbon, 17(3), pp.396-406.
Beta-197683	dart foreshaft	atlatl	2050	40	NA	Yukon	North	Coast Mountains Ice Patches	JhVl-4	not reported	dart foreshaft with point	Hare et al. 2012	Hare, P.G., Thomas, C.D., Topper, T.N. and Gotthardt, R.M., 2012. The archaeology of Yukon ice patches: New artifacts, observations, and insights. Arctic, 65, pp.118-135.
Beta-259572	foreshaft	atlatl	2270	40	NA	Texas	South	Texas	Ceremonial Cave (41EP19)	Undetermined	wood foreshaft	Miller et al. 2024	Miller, M.R., Creel, D.G. and Geib, P.R., 2024. Chihuahuan Desert Shrine Caves: Refining Chronologies of Religious Iconography and Social Histories for the Jornada and Mimbres Mogollon Regions of the North American Southwest. American Antiquity, 89(1), pp.37-57.
Beta-274208	dart shaft	atlatl	2300	40	NA	Yukon	North	Coast Mountains Ice Patches	JiUl-1	not reported	dart shaft fragment	Hare et al. 2012	Hare, P.G., Thomas, C.D., Topper, T.N. and Gotthardt, R.M., 2012. The archaeology of Yukon ice patches: New artifacts, observations, and insights. Arctic, 65, pp.118-135.
AA-25324	atlatl board	atlatl	2355	65	-19.8	Arizona	South	Southwest	McEuen Cave	ironwood?	atlatl board; AMS date on human hair cordage attached to atlatl	Moreno 2000: 350	Moreno, T.K., 2000. Accelerator mass spectrometry dates from McEuen Cave. Kiva, 65(4), pp.341-360.
Beta-173023	atlatl	atlatl	2480	40	-23.1	New Mexico	South	Southwest	Little Pine Cave #1	Undetermined		Fields, R., 2005	Fields, R., 2005. New Mexico Atlatl Research Continues Sponsored by NMAC, https://www.yumpu.com/en/document/view/10200974/new-mexico-atlatl-research-continues-sponsored-by-nmac; personal commenication 8OCT25.
NSRL-13392	dart foreshaft	atlatl	2600	30	-24.8	Alaska	North	Alaska	Wrangell-St. Elias Park	Undetermined	wood from possible foreshaft	Dixon et al. 2005	Dixon, E. J., Manley, W. F., and Lee, C. M., 2005. The emerging archaeology of glaciers and ice patches: Examples from Alaska’s Wrangell–St. Elias National Park and Preserve. American Antiquity, 70(1), 129-143.
Beta-189695	atlatl	atlatl	2870	40	-23.5	New Mexico	South	Southwest	Rock Fall Cave	Undetermined		Fields, R., 2005	Fields, R., 2005. New Mexico Atlatl Research Continues Sponsored by NMAC, https://www.yumpu.com/en/document/view/10200974/new-mexico-atlatl-research-continues-sponsored-by-nmac; personal commenication 8OCT25.
NSRL-13393	dart foreshaft	atlatl	2880	25	-19.1	Alaska	North	Alaska	Wrangell-St. Elias Park	Undetermined	Sinew from dart foreshaft	Dixon et al. 2005	Dixon, E. J., Manley, W. F., and Lee, C. M., 2005. The emerging archaeology of glaciers and ice patches: Examples from Alaska’s Wrangell–St. Elias National Park and Preserve. American Antiquity, 70(1), 129-143.
UCLA-1223	atlatl shaft	atlatl	2900	80	NA	Nevada	South	Great Basin	Gypsum Cave	Sambucus (Elder)	decorated atlatl shaft	Berger and Libby 1967	Berger, R. and Libby, W.F., 1967. UCLA radiocarbon dates VI. Radiocarbon, 9(1), pp.477-504.
D-AMS10829	dart	atlatl	2974	28	17.7	New Mexico	South	Southwest	Wahaniak Shukuk Shtuitauwa shrine	not reported		Geib et al. 2017	Geib, P.R., Heitman, C.C. and Fields, R.C., 2017. Continuity and Change in Puebloan Ritual Practice: 3,800 Years of Shrine Use in the North American Southwest. American Antiquity, 82(2), pp.353-373.
D-AMS10835	dart	atlatl	2976	31	25.5	New Mexico	South	Southwest	Wahaniak Shukuk Shtuitauwa shrine	not reported		Geib et al. 2017	Geib, P.R., Heitman, C.C. and Fields, R.C., 2017. Continuity and Change in Puebloan Ritual Practice: 3,800 Years of Shrine Use in the North American Southwest. American Antiquity, 82(2), pp.353-373.
Beta-165101	dart shaft	atlatl	3010	40	NA	Yukon	North	Coast Mountains Ice Patches	JhVl-1	not reported	dart shaft fragment	Hare et al. 2012	Hare, P.G., Thomas, C.D., Topper, T.N. and Gotthardt, R.M., 2012. The archaeology of Yukon ice patches: New artifacts, observations, and insights. Arctic, 65, pp.118-135.
UCR-1095	dart shaft	atlatl	3015	90	-24.5	California	South	California	Newberry Cave (CA-SBr-199)	Elderberry	Dart shaft fragment	Davis et al. 1981	Davis, C.A., Taylor, R.E. and Smith, G.A., 1981. New radiocarbon determinations from Newberry Cave. Journal of California and Great Basin Anthropology, 3(1).
UCR-1093	dart shaft	atlatl	3015	200	-24.4	California	South	California	Newberry Cave (CA-SBr-199)	Cane	Dart shaft fragment	Davis et al. 1981	Davis, C.A., Taylor, R.E. and Smith, G.A., 1981. New radiocarbon determinations from Newberry Cave. Journal of California and Great Basin Anthropology, 3(1).
Beta-185968	one piece dart	atlatl	3050	40	NA	Yukon	North	Coast Mountains Ice Patches	JhVl-3	not reported	dart shaft with point	Hare et al. 2012	Hare, P.G., Thomas, C.D., Topper, T.N. and Gotthardt, R.M., 2012. The archaeology of Yukon ice patches: New artifacts, observations, and insights. Arctic, 65, pp.118-135.
Beta-212883	dart shaft	atlatl	3060	40	NA	Yukon	North	Coast Mountains Ice Patches	JeVe-6	not reported	dart shaft fragment	Hare et al. 2012	Hare, P.G., Thomas, C.D., Topper, T.N. and Gotthardt, R.M., 2012. The archaeology of Yukon ice patches: New artifacts, observations, and insights. Arctic, 65, pp.118-135.
Beta-224143	dart shaft	atlatl	3070	40	NA	Yukon	North	Coast Mountains Ice Patches	JhVl-1	not reported	dart shaft fragment	Hare et al. 2012	Hare, P.G., Thomas, C.D., Topper, T.N. and Gotthardt, R.M., 2012. The archaeology of Yukon ice patches: New artifacts, observations, and insights. Arctic, 65, pp.118-135.
UCR-1092	dart shaft	atlatl	3070	185	-24.1	California	South	California	Newberry Cave (CA-SBr-199)	Cane	Dart shaft fragment	Davis et al. 1981	Davis, C.A., Taylor, R.E. and Smith, G.A., 1981. New radiocarbon determinations from Newberry Cave. Journal of California and Great Basin Anthropology, 3(1).
D-AMS10830	dart	atlatl	3097	28	18	New Mexico	South	Southwest	Wahaniak Shukuk Shtuitauwa shrine	not reported		Geib et al. 2017	Geib, P.R., Heitman, C.C. and Fields, R.C., 2017. Continuity and Change in Puebloan Ritual Practice: 3,800 Years of Shrine Use in the North American Southwest. American Antiquity, 82(2), pp.353-373.
D-AMS10834	dart	atlatl	3176	27	16.3	New Mexico	South	Southwest	Wahaniak Shukuk Shtuitauwa shrine	not reported		Geib et al. 2017	Geib, P.R., Heitman, C.C. and Fields, R.C., 2017. Continuity and Change in Puebloan Ritual Practice: 3,800 Years of Shrine Use in the North American Southwest. American Antiquity, 82(2), pp.353-373.
D-AMS10831	dart	atlatl	3200	26	28.5	New Mexico	South	Southwest	Wahaniak Shukuk Shtuitauwa shrine	not reported		Geib et al. 2017	Geib, P.R., Heitman, C.C. and Fields, R.C., 2017. Continuity and Change in Puebloan Ritual Practice: 3,800 Years of Shrine Use in the North American Southwest. American Antiquity, 82(2), pp.353-373.
Beta-137730	one piece dart	atlatl	3220	60	NA	Yukon	North	Coast Mountains Ice Patches	JbVa-2	not reported	dart shaft	Hare et al. 2012	Hare, P.G., Thomas, C.D., Topper, T.N. and Gotthardt, R.M., 2012. The archaeology of Yukon ice patches: New artifacts, observations, and insights. Arctic, 65, pp.118-135.
AA-2408	atlatl board	atlatl	3230	70	NA	Sonora	South	Southwest	Ten January Cave	Desert hackberry or Celtis pallida	complete atlatl of hardwood	Ferg and Peachey 1998	Ferg, A. and Peachey, W.D., 1998. An atlatl from the Sierra Pinacate. Kiva, 64(2), pp.175-200.
D-AMS10839	dart	atlatl	3286	29	24.1	New Mexico	South	Southwest	Wahaniak Shukuk Shtuitauwa shrine	not reported		Geib et al. 2017	Geib, P.R., Heitman, C.C. and Fields, R.C., 2017. Continuity and Change in Puebloan Ritual Practice: 3,800 Years of Shrine Use in the North American Southwest. American Antiquity, 82(2), pp.353-373.
UCR-1103	dart shaft	atlatl	3300	180	NA	California	South	California	Newberry Cave (CA-SBr-199)	Cane	Dart shaft fragment	Davis et al. 1981	Davis, C.A., Taylor, R.E. and Smith, G.A., 1981. New radiocarbon determinations from Newberry Cave. Journal of California and Great Basin Anthropology, 3(1).
D-AMS10832	dart	atlatl	3333	26	23.1	New Mexico	South	Southwest	Wahaniak Shukuk Shtuitauwa shrine	not reported		Geib et al. 2017	Geib, P.R., Heitman, C.C. and Fields, R.C., 2017. Continuity and Change in Puebloan Ritual Practice: 3,800 Years of Shrine Use in the North American Southwest. American Antiquity, 82(2), pp.353-373.
Beta-293254	foreshaft	atlatl	3340	30	-8.1	Texas	South	Texas	Ceremonial Cave (41EP19)	Agave stalk		Miller et al. 2024	Miller, M.R., Creel, D.G. and Geib, P.R., 2024. Chihuahuan Desert Shrine Caves: Refining Chronologies of Religious Iconography and Social Histories for the Jornada and Mimbres Mogollon Regions of the North American Southwest. American Antiquity, 89(1), pp.37-57.
D-AMS10837	dart	atlatl	3508	27	-31.6	New Mexico	South	Southwest	Wahaniak Shukuk Shtuitauwa shrine	not reported		Geib et al. 2017	Geib, P.R., Heitman, C.C. and Fields, R.C., 2017. Continuity and Change in Puebloan Ritual Practice: 3,800 Years of Shrine Use in the North American Southwest. American Antiquity, 82(2), pp.353-373.
Beta-140629	one piece dart	atlatl	3580	40	NA	Yukon	North	Coast Mountains Ice Patches	JcUu-2	not reported	dart shaft	Hare et al. 2012	Hare, P.G., Thomas, C.D., Topper, T.N. and Gotthardt, R.M., 2012. The archaeology of Yukon ice patches: New artifacts, observations, and insights. Arctic, 65, pp.118-135.
Beta-162658	dart foreshaft	atlatl	3590	50	NA	Yukon	North	Coast Mountains Ice Patches	JhVl-1	not reported	two SD reported 40 and 50; went with conservative 50; dart foreshaft	Hare et al. 2012	Hare, P.G., Thomas, C.D., Topper, T.N. and Gotthardt, R.M., 2012. The archaeology of Yukon ice patches: New artifacts, observations, and insights. Arctic, 65, pp.118-135.
Beta-189294	dart shaft	atlatl	3660	40	NA	Yukon	North	Coast Mountains Ice Patches	JhVl-1	not reported	dart shaft fragments	Hare et al. 2012	Hare, P.G., Thomas, C.D., Topper, T.N. and Gotthardt, R.M., 2012. The archaeology of Yukon ice patches: New artifacts, observations, and insights. Arctic, 65, pp.118-135.
UCLA-122	dart foreshaft	atlatl	3720	100	NA	Nevada	South	Great Basin	Kramer Cave	Greasewood (Sarcobatus)		Hattori 1982	Hattori, E.M., 1982. The Archaeology of Falcon Hill, Winnemucca Lake, Washoe County, Nevada. PhD. Dissertation, Washington State University.
UCR-1094	dart shaft	atlatl	3765	100	-25.8	California	South	California	Newberry Cave (CA-SBr-199)	Willow	Dart shaft fragment	Davis et al. 1981	Davis, C.A., Taylor, R.E. and Smith, G.A., 1981. New radiocarbon determinations from Newberry Cave. Journal of California and Great Basin Anthropology, 3(1).
Beta-162352	dart shaft	atlatl	3770	50	NA	Yukon	North	Coast Mountains Ice Patches	JhVl-1	not reported	dart shaft fragments	Hare et al. 2012	Hare, P.G., Thomas, C.D., Topper, T.N. and Gotthardt, R.M., 2012. The archaeology of Yukon ice patches: New artifacts, observations, and insights. Arctic, 65, pp.118-135.
GaK-2387	dart foreshaft	atlatl	3830	110	NA	Nevada	South	Great Basin	Kramer Cave	Willow (Salix)	Foreshaft for Pinto point; *attached point is 57.7 long, and 29.9 wide	Hattori 1982	Hattori, E.M., 1982. The Archaeology of Falcon Hill, Winnemucca Lake, Washoe County, Nevada. PhD. Dissertation, Washington State University.
Beta-185970	dart foreshaft	atlatl	3880	40	NA	Yukon	North	Coast Mountains Ice Patches	JhVl-1	antler	antler foreshaft	Hare et al. 2012	Hare, P.G., Thomas, C.D., Topper, T.N. and Gotthardt, R.M., 2012. The archaeology of Yukon ice patches: New artifacts, observations, and insights. Arctic, 65, pp.118-135.
Beta-136345	one piece dart	atlatl	3900	70	NA	Yukon	North	Coast Mountains Ice Patches	JcUu-2	not reported	dart shaft	Hare et al. 2012	Hare, P.G., Thomas, C.D., Topper, T.N. and Gotthardt, R.M., 2012. The archaeology of Yukon ice patches: New artifacts, observations, and insights. Arctic, 65, pp.118-135.
Beta-162354	segmented dart	atlatl	3910	50	NA	Yukon	North	Coast Mountains Ice Patches	JcUu-2	not reported	shaft	Hare et al. 2012	Hare, P.G., Thomas, C.D., Topper, T.N. and Gotthardt, R.M., 2012. The archaeology of Yukon ice patches: New artifacts, observations, and insights. Arctic, 65, pp.118-135.
Beta-274205	dart shaft	atlatl	3950	40	NA	Yukon	North	Coast Mountains Ice Patches	JcUu-1	not reported	dart shaft fragment	Hare et al. 2012	Hare, P.G., Thomas, C.D., Topper, T.N. and Gotthardt, R.M., 2012. The archaeology of Yukon ice patches: New artifacts, observations, and insights. Arctic, 65, pp.118-135.
Beta-152442	dart shaft	atlatl	4100	40	NA	Yukon	North	Coast Mountains Ice Patches	JhVl-1	not reported	dart shaft fragment	Hare et al. 2012	Hare, P.G., Thomas, C.D., Topper, T.N. and Gotthardt, R.M., 2012. The archaeology of Yukon ice patches: New artifacts, observations, and insights. Arctic, 65, pp.118-135.
CAMS-71938	dart foreshaft	atlatl	4360	40	NA	Yukon	North	Coast Mountains Ice Patches	JcUu-2	antler	antler foreshaft-lance	Hare et al. 2012	Hare, P.G., Thomas, C.D., Topper, T.N. and Gotthardt, R.M., 2012. The archaeology of Yukon ice patches: New artifacts, observations, and insights. Arctic, 65, pp.118-135.
TO-6870	dart shaft	atlatl	4360	50	NA	Yukon	North	Coast Mountains Ice Patches	JdVb-2	not reported	atlatl dart with sinew	Hare et al. 2012	Hare, P.G., Thomas, C.D., Topper, T.N. and Gotthardt, R.M., 2012. The archaeology of Yukon ice patches: New artifacts, observations, and insights. Arctic, 65, pp.118-135.
Beta-140627	dart foreshaft	atlatl	4440	40	NA	Yukon	North	Coast Mountains Ice Patches	JcUu-2	not reported	dart foreshaft	Hare et al. 2012	Hare, P.G., Thomas, C.D., Topper, T.N. and Gotthardt, R.M., 2012. The archaeology of Yukon ice patches: New artifacts, observations, and insights. Arctic, 65, pp.118-135.
Beta-172877	one piece dart	atlatl	4460	40	NA	Yukon	North	Coast Mountains Ice Patches	JdVb-2	not reported	dart shaft	Hare et al. 2012	Hare, P.G., Thomas, C.D., Topper, T.N. and Gotthardt, R.M., 2012. The archaeology of Yukon ice patches: New artifacts, observations, and insights. Arctic, 65, pp.118-135.
Beta-137722	dart foreshaft	atlatl	4480	60	NA	Yukon	North	Coast Mountains Ice Patches	JcUu-1	not reported	stone point	Hare et al. 2012	Hare, P.G., Thomas, C.D., Topper, T.N. and Gotthardt, R.M., 2012. The archaeology of Yukon ice patches: New artifacts, observations, and insights. Arctic, 65, pp.118-135.
Beta-162351	dart shaft	atlatl	4500	50	NA	Yukon	North	Coast Mountains Ice Patches	JhVl-1	not reported	dart shaft fragments	Hare et al. 2012	Hare, P.G., Thomas, C.D., Topper, T.N. and Gotthardt, R.M., 2012. The archaeology of Yukon ice patches: New artifacts, observations, and insights. Arctic, 65, pp.118-135.
Beta-185971	dart shaft	atlatl	4540	40	NA	Yukon	North	Coast Mountains Ice Patches	JhVl-1	not reported	dart shaft fragments	Hare et al. 2012	Hare, P.G., Thomas, C.D., Topper, T.N. and Gotthardt, R.M., 2012. The archaeology of Yukon ice patches: New artifacts, observations, and insights. Arctic, 65, pp.118-135.
Beta-136344	dart shaft	atlatl	4580	70	NA	Yukon	North	Coast Mountains Ice Patches	JcUu-2	not reported	two SD reported 40 and 50; went with conservative 70	Hare et al. 2012	Hare, P.G., Thomas, C.D., Topper, T.N. and Gotthardt, R.M., 2012. The archaeology of Yukon ice patches: New artifacts, observations, and insights. Arctic, 65, pp.118-135.
Beta-137723	dart shaft	atlatl	4700	60	NA	Yukon	North	Coast Mountains Ice Patches	JcUu-1	not reported	dart shaft	Hare et al. 2012	Hare, P.G., Thomas, C.D., Topper, T.N. and Gotthardt, R.M., 2012. The archaeology of Yukon ice patches: New artifacts, observations, and insights. Arctic, 65, pp.118-135.
Beta-274212	dart shaft	atlatl	4740	40	NA	Yukon	North	Coast Mountains Ice Patches	JhVl-1	not reported	dart shaft fragments	Hare et al. 2012	Hare, P.G., Thomas, C.D., Topper, T.N. and Gotthardt, R.M., 2012. The archaeology of Yukon ice patches: New artifacts, observations, and insights. Arctic, 65, pp.118-135.
Beta-227522	dart shaft	atlatl	4760	40	NA	Yukon	North	Coast Mountains Ice Patches	JhVl-1	not reported	dart shaft fragments	Hare et al. 2012	Hare, P.G., Thomas, C.D., Topper, T.N. and Gotthardt, R.M., 2012. The archaeology of Yukon ice patches: New artifacts, observations, and insights. Arctic, 65, pp.118-135.
Beta-152443	one piece dart	atlatl	5240	40	NA	Yukon	North	Coast Mountains Ice Patches	JhVl-1	not reported	dart shaft	Hare et al. 2012	Hare, P.G., Thomas, C.D., Topper, T.N. and Gotthardt, R.M., 2012. The archaeology of Yukon ice patches: New artifacts, observations, and insights. Arctic, 65, pp.118-135.
UOC-8493	dart	atlatl	5300	27	22.3	Yukon	North	Coast Mountains Ice Patches	JcUu-1: 33	Betula sp.	intact complete dart with point	Thomas et al. 2023	Thomas, C.D., Monahan, V., Alix, C., Hare, P.G., Herkes, J., Smith, H., Helwig, K., Poulin, J. and Donohoe, M., 2023. The Alligator Lake Throwing Dart, Yukon, Canada. Journal of Glacial Archaeology, 7.
Beta-197685	dart shaft	atlatl	5320	50	NA	Yukon	North	Coast Mountains Ice Patches	JhVl-1	not reported	two SD reported 40 and 50; went with conservative 50; dart shaft fragment	Hare et al. 2012	Hare, P.G., Thomas, C.D., Topper, T.N. and Gotthardt, R.M., 2012. The archaeology of Yukon ice patches: New artifacts, observations, and insights. Arctic, 65, pp.118-135.
Beta-212887	dart shaft	atlatl	5340	40	NA	Yukon	North	Coast Mountains Ice Patches	JhVl-3	not reported	dart shaft fragments	Hare et al. 2012	Hare, P.G., Thomas, C.D., Topper, T.N. and Gotthardt, R.M., 2012. The archaeology of Yukon ice patches: New artifacts, observations, and insights. Arctic, 65, pp.118-135.
Beta-197689	dart shaft	atlatl	5460	40	NA	Yukon	North	Coast Mountains Ice Patches	JhVl-1	not reported	dart shaft fragments	Hare et al. 2012	Hare, P.G., Thomas, C.D., Topper, T.N. and Gotthardt, R.M., 2012. The archaeology of Yukon ice patches: New artifacts, observations, and insights. Arctic, 65, pp.118-135.
Beta-152452	dart foreshaft	atlatl	5660	40	NA	Yukon	North	Coast Mountains Ice Patches	JgVe-1	not reported	dart foreshaft	Hare et al. 2012	Hare, P.G., Thomas, C.D., Topper, T.N. and Gotthardt, R.M., 2012. The archaeology of Yukon ice patches: New artifacts, observations, and insights. Arctic, 65, pp.118-135.
Beta-274211	dart foreshaft	atlatl	5870	40	NA	Yukon	North	Coast Mountains Ice Patches	JbVa-1	not reported	dart foreshaft	Hare et al. 2012	Hare, P.G., Thomas, C.D., Topper, T.N. and Gotthardt, R.M., 2012. The archaeology of Yukon ice patches: New artifacts, observations, and insights. Arctic, 65, pp.118-135.
D-AMS-052232	atlatl	atlatl	6033	31	NA	Texas	South	Texas	San Esteban Rockshelter (41PS20)	Mesquite or Acacia	distal end of atlatl fragment	Pettigrew and Schroeder 2023	Pettigrew, D.B., and Schroeder, B., 2023. An atlatl from San Esteban Rockshelter in West Texas: The oldest in North America? Journal of Big Bend Studies, 34:35-52.
Beta-224144	antler foreshaft	atlatl	6760	60	NA	Yukon	North	Coast Mountains Ice Patches	JbVa-2	not reported	antler foreshaft	Hare et al. 2012	Hare, P.G., Thomas, C.D., Topper, T.N. and Gotthardt, R.M., 2012. The archaeology of Yukon ice patches: New artifacts, observations, and insights. Arctic, 65, pp.118-135.
TO-7552	dart shaft	atlatl	6860	70	NA	Yukon	North	Coast Mountains Ice Patches	JdVb-2	not reported	dart shaft fragment	Hare et al. 2012	Hare, P.G., Thomas, C.D., Topper, T.N. and Gotthardt, R.M., 2012. The archaeology of Yukon ice patches: New artifacts, observations, and insights. Arctic, 65, pp.118-135.
Chicago-298	dart foreshaft	atlatl	7038	350	NA	Nevada	South	Great Basin	Leonard Cave	Greasewood (Sarcobatus)	atlatl foreshaft	Heizer 1951	Heizer, R.F., 1951. Preliminary report on the Leonard Rockshelter site Pershing county, Nevada. American Antiquity, 17(2), pp.89-98.
Beta-162353	dart shaft	atlatl	7290	50	NA	Yukon	North	Coast Mountains Ice Patches	JhVl-1	not reported	dart shaft fragments	Hare et al. 2012	Hare, P.G., Thomas, C.D., Topper, T.N. and Gotthardt, R.M., 2012. The archaeology of Yukon ice patches: New artifacts, observations, and insights. Arctic, 65, pp.118-135.
Si-1143	atlatl fragment	atlatl	7380	75	NA	Coahuila	South	Southwest	Frightful Cave	Undetermined	atlatl fragment	Turpin and Eling 2017; Taylor 1966, 1988	Taylor, W.W., 1956. Some implications of the Carbon-14 dates from a cave in Coahuila, Mexico. Bulletin of the Texas Archaeological Society, 27, pp.215-234.; Turpin, S.A. and Eling Jr, H.H., 2017. An expanded inventory of radiocarbon dates from the Lower Pecos Region of Texas and the Northern Mexican States of Coahuila and Nuevo Leon. Bulletin of the Texas Archeological Society, 88, pp.105-131.; T…
Beta-200936	dart shaft	atlatl	8290	50	NA	Yukon	North	Coast Mountains Ice Patches	JhVl-1	not reported	dart shaft fragments	Hare et al. 2012	Hare, P.G., Thomas, C.D., Topper, T.N. and Gotthardt, R.M., 2012. The archaeology of Yukon ice patches: New artifacts, observations, and insights. Arctic, 65, pp.118-135.
Beta-185972	dart shaft	atlatl	8360	60	NA	Yukon	North	Coast Mountains Ice Patches	JhVl-1	not reported	dart shaft fragments	Hare et al. 2012	Hare, P.G., Thomas, C.D., Topper, T.N. and Gotthardt, R.M., 2012. The archaeology of Yukon ice patches: New artifacts, observations, and insights. Arctic, 65, pp.118-135.
CURL-9635	dart foreshaft	atlatl	9230	25	-23	Montana/Wyoming	South	Absaroka/Beartooth Mnts	48PA3147	Betula sp.	sapling, complete dart foreshaft	Lee 2012	Lee, C.M., 2012. Withering snow and ice in the mid-latitudes: A new archaeological and paleobiological record for the Rocky Mountain region. Arctic, 65(1), 165–177.; Lee, C.M., 2010. Global warming reveals wooden artefact frozen over 10 000 years ago in the Rocky Mountains. Antiquity, Project Gallery 84 (325).
